# Supplementary material for: Optimization of Aedes albopictus (Diptera: Culicidae) Mass Rearing through Cost-Effective Larval Feeding
Source: Insects. 2022 May 26;13(6):504. doi: 10.3390/insects13060504 (PMC9224466; doi:10.3390/insects13060504)
Supplement: Supplementary file 1 [file insects-13-00504-s001.zip]

Archive with 1 entries (1 files):
- insects-1707344-supplementary.pdf
